# Supplementary material for: A draft physical map of a D-genome cotton species (Gossypium raimondii)
Source: BMC Genomics. 2010 Jun 22;11:395. doi: 10.1186/1471-2164-11-395 (PMC2996926; doi:10.1186/1471-2164-11-395)
Supplement: Additional file 2 — Sources of the 46 highly repetitive probes. Probes with >100 BAC hits in the GR library and the locus from which the probes were derived. [file 1471-2164-11-395-S2.XLS]

## Sheet: Sheet1
Table S2: Sources of the 46 highly repetitive probes
OVG	hit bac number	Locus
AOG169	254	At2g30740.1
AOG182	128	At4g37740.1
AOG599	101	At5g10360.1
CM01.A02	202	A1097E5
CM03.A05	143	A1662.03E5
CM03.B05	123	A1691aE5R
CM03.B06	106	A1695aE4
CM04.D01	111	G1176E4D
CM06.E04	162	pAR0144aE5R0
CM06.E08	117	pAR0155E4
CM06.G11	101	pAR0210E5
CM06.H02	141	pAR0218axE5D
CM06.H03	102	pAR0219aE6
CM07.A01	111	pAR0240xE2D
CM08.E07	133	pAR0574E3aC
CM08.G10	109	pAR653E6R
CM09.E05	101	pAR0850
CM09.E12	302	pAR0858E3D
COV0728	136	GATE4DF11
COV0945	131	Coau2J14
COV1045	118	PAR01E07
COV1074	135	PAR07C01
COV1089	101	PAR09A02
COV1239	136	U.41|gb|AF051338.1|AF051338
COV1250	657	U.58|emb|X88900.1|CTHAL3GEN
COV1265	100	AdhA-1
COV1401	316	Gate2AB07
COV1496	224	P02-37
COV1526	1593	PAR03G03
COV1529	115	PAR0405
COV1548	193	pAR06C08
COV1576	304	pAR10D10
COV1603	107	pVNC256
COV1615	523	PXP3-42
COV1617	249	pXP3-89
COV1676	164	Unig26G09
COV1960	145	CMS26
COV2111	130	BNLGHi5560
COV2118	187	pAR01-6
COV2149	179	GR__Eb03M08.f
COV2150	479	GA__Ea0015D10f
COV2159	163	BNLGHi6878
COV2173	239	GR__Eb020O23.r
COV2174	152	BNLGHi12272
COV2177	192	GR__Eb02G18.f
COV2203	111	GR__Eb015F13.r
